# Supplementary material for: Aspen pectate lyase PtxtPL1-27 mobilizes matrix polysaccharides from woody tissues and improves saccharification yield
Source: Biotechnol Biofuels. 2014 Jan 22;7:11. doi: 10.1186/1754-6834-7-11 (PMC3909318; doi:10.1186/1754-6834-7-11)
Supplement: Additional file 2 — Populus trichocarpa PL1 family genes. The complete list of Populus PL1 family gene models based on Populus trichocarpa assembly version 2.2, including current names, former models, closest Arabidopsis homologues, corresponding Populus ESTs from Populus DB, and protein domains. [file 1754-6834-7-11-S2.xlsx]

## Sheet: Sheet2
Populus PL1 gene family
	http://www.popgenie.org/						http://www.cbs.dtu.dk/services/SignalP/	http://pfam.sanger.ac.uk/			http://gpcr2.biocomp.unibo.it/gpipe/index.htm		http://www.cbs.dtu.dk/services/SecretomeP/
Populus CAZY name	Populus trichocarpa v2.2 locus	Alias (JGI Populus v1.1 gene models and other)	Closest Arabidopsis	High quality ESTs from PopulusDB	Comment	PL sub- family	SP (Signal 4.0)	PfamB PB017165	Pec_lyase_C	Pec_lyase_N	GPI - Omega site prediction	length	Predicted localization SP-secretory;cTP - chloroplast
PL1-4	POPTR_0002s23990	gw1.II.376.1, POPTR_0002s23980	AT4G13710.1			Ib	1-24		160-359			442	SP
PL1-25	POPTR_0014s17620	Pt-PL.1; gw1.XIV.4112.1	AT4G13710.1			Ib	No		89-289			372	OTHER
PL1-26	POPTR_0001s14240	eugene3.00010425	AT4G13710.1	A015P43 (PU00707), G058P51 (PU06131), G057P38, G125P73, UB37DPA11, Y003H07, C022P63, F012P73, F039P83, Y021C12 (PU29128)		Ib	1-24		169-367			450	SP
PL1-27	POPTR_0003s17450	estExt_Genewise1_v1.C_LG_III0932	AT4G13710.1	A017P77 (PU00422), A053P77 (PU01542), G061P09, G086P64, G087P78, G095P69, G105P30, A017P77 (PU00422), A022P45 (PU01009), B050P34, B050P61		Ib	1-26		170-369			452	SP
PL1-15	POPTR_0008s18250	eugene3.00081702	AT1G67750.1	Y016F08 (PU29068)		Ia	1-21		119-319		371, probable	402	SP
PL1-16	POPTR_0010s06170	eugene3.00100518	AT1G67750.1			Ia	1-21		116-319		377, probable	402	SP
PL1-17	POPTR_0012s09310	eugene3.00120841	AT4G24780.1	A019P71, A001P78, A010P74 (PU00627), A047P53 (PU01428), B005P70, G123P54, G081P19, N012F01, T025F05		Ia	1-22		120-320		377, probable	403	SP
PL1-18	POPTR_0015s09930	eugene3.00150667	AT5G63180.1	B007P72 (PU03058), B008P19 (PU03060), B010P13, C019P68, C030P54, G058P03 (PU06413), G058P28 (PU06367) , G126P63, P023D10, P068H04, P069H04, P083E11, P084E11, UM40TD01, UM37TA07, UM93TH06, V012G03		Ia	1-22		121-320		372, probable	403	SP
PL1-19	POPTR_0001s35960	estExt_fgenesh4_pg.C_LG_I2215	AT3G27400.1	A015P41 (PU00659), A027P75 (PU00998), B005P26 (PU02899), G111P43, B024P06	ZePel closest gene	Ia	1-22		117-320			403	SP
PL1-3	POPTR_0006s12390	gw1.28.798.1	AT3G53190.1	T096B08		Id	1-22		139-336		457	486	SP
PL1-9	POPTR_0008s03260	gw1.VIII.1321.1	AT5G04310.1			Id	low probability 1-26	62-255	143-342		433	464	SP
PL1-21	POPTR_0010s23570	gw1.X.2863.1	AT5G04310.1	T005G04 (PU23947), T084C09 (PU24853)		Id	low probability 1-26	43-250	136-336		465	496	SP
PL1-12	POPTR_0001s37640	gw1.I.4759.1	AT5G55720.1			Ic	No		1-189			266	OTHER
PL1-20	POPTR_0011s09580	gw1.XI.2918.1	AT5G63180.1			Ic	1-20		114-314			399	SP
PL1-22	POPTR_0004s12300	fgenesh4_pg.C_LG_IV001141	AT5G15110.1			II	1-23		148-349	24-75		432	SP
PL1-23	POPTR_0015s07590	eugene3.01290005	AT5G15110.1			II	1-24		156-353	25-77		435	SP
PL1-24	POPTR_0008s14810	gw1.VIII.2762.1	AT1G14420.1			II	1-19		159-356	27-79		441	SP
PL1-28	POPTR_0017s11450	gw1.XVII.937.1	AT5G15110.1			II	1-23		169-369	24-89		452	SP
PL1-5	POPTR_0011s00250	gw1.XI.1367.1	AT1G11920.1			III	No		185-260			341	OTHER
PL1-6	POPTR_0021s00250	fgenesh4_pg.C_LG_XI000075	AT4G22080.1			III	1-18		109-310			393	SP
PL1-13	POPTR_0004s00870	gw1.166.38.1	AT4G22080.1			III	1-19		114-310		361, probable	392	SP
PL1-14	POPTR_0011s00240	gw1.XI.1374.1	AT4G22080.1	R004G06 (PU22336)		III	1-18		111-310			393	SP
PL1-29	POPTR_0021s00260		AT4G22080.1			III	1-25		112-269			370	SP
PL1-1	POPTR_0003s21280	fgenesh4_pg.C_LG_III001856	AT5G09280.1			IV	1-17		88-289			378	cTP
PL1-8	POPTR_0005s06550	gw1.V.2503.1	AT5G09280.1			IV	1-25		98-297			394	SP
PL1-10	POPTR_0001s04460	fgenesh4_pg.C_LG_I000068	AT5G09280.1			IV	1-25		96-297			382	SP
PL1-2	POPTR_0006s23090	estExt_fgenesh4_pm.C_LG_VI0607	AT3G55140.1	UA31BPC11 (PU03655)		V	No	52-225	115-295			385	cTP
PL1-7	POPTR_0008s04850	estExt_Genewise1_v1.C_LG_VIII1759	AT3G55140.1			V	No	1-170	58-238			327	OTHER
PL1-11	POPTR_0016s08140	fgenesh4_pg.C_LG_XVI000684	AT3G55140.1	UA52DPG02 (PU04124)		V	No	53-210	112-292			386	OTHER
