# Supplementary material for: Aspen pectate lyase PtxtPL1-27 mobilizes matrix polysaccharides from woody tissues and improves saccharification yield
Source: Biotechnol Biofuels. 2014 Jan 22;7:11. doi: 10.1186/1754-6834-7-11 (PMC3909318; doi:10.1186/1754-6834-7-11)
Supplement: Additional file 5 — Antibodies used for the ELISA-based glycome profiling. The list of all monoclonal antibodies used in Figure 7. [file 1754-6834-7-11-S5.xlsx]

## Sheet: Sheet1
Antibodies used for glycome profiling
Set of antibodies used in the experiment presented in the figure7	Specificity	Antibody
7A	nf-XG	CCRC-M54
7A	nf-XG	CCRC-M48
7A	nf-XG	CCRC-M49
7A	nf-XG	CCRC-M96
7A	nf-XG	CCRC-M50
7A	nf-XG	CCRC-M51
7A	nf-XG	CCRC-M53
7A	nf-XG	CCRC-M100
7A	nf-XG	CCRC-M103
7A	nf-XG	CCRC-M58
7A	nf-XG	CCRC-M86
7A	nf-XG	CCRC-M55
7A	nf-XG	CCRC-M52
7A	nf-XG	CCRC-M99
7A	nf-XG	CCRC-M95
7A	nf-XG	CCRC-M101
7A	nf-XG	CCRC-M104
7A	nf-XG	CCRC-M89
7A	nf-XG	CCRC-M93
7A	nf-XG	CCRC-M87
7A	nf-XG	CCRC-M88
7A	nf-XG	CCRC-M57
7A	nf-XG	CCRC-M90
7A	f-XG	CCRC-M102
7A	f-XG	CCRC-M39
7A	f-XG	CCRC-M106
7A	f-XG	CCRC-M84
7A	f-XG	CCRC-M1
7A	Xylan1/XG	CCRC-M111
7A	Xylan1/XG	CCRC-M108
7A	Xylan1/XG	CCRC-M109
7A	Xylan2	CCRC-M119
7A	Xylan2	CCRC-M115
7A	Xylan2	CCRC-M110
7A	Xylan2	CCRC-M105
7A	Xylan2	CCRC-M117
7A	Xylan2	CCRC-M113
7A	Xylan2	CCRC-M120
7A	Xylan2	CCRC-M118
7A	Xylan2	CCRC-M116
7A	Xylan2	CCRC-M114
7A	Xylan3	CCRC-M137
7A	Xylan3	Ax1
7A	Xylan4	CCRC-M140
7A	Xylan4	CCRC-M139
7A	Xylan4	CCRC-M138
7A	Galactomannan	CCRC-M75
7A	Galactomannan	CCRC-M70
7A	Galactomannan	CCRC-M74
7A, 7B	Pectic backbone (HG)	CCRC-M38
7A, 7B	Pectic backbone (HG)	JIM5
7A	Pectic backbone (HG)	JIM136
7A	Pectic backbone (HG)	JIM7
7A	Pectic backbone (HG)	CCRC-M34
7A, 7B	Pectic backbone (RGI)	CCRC-M69
7A, 7B	Pectic backbone (RGI)	CCRC-M35
7A, 7B	Pectic backbone (RGI)	CCRC-M36
7A, 7B	Pectic backbone (RGI)	CCRC-M14
7A, 7B	Pectic backbone (RGI)	CCRC-M129
7A, 7B	Pectic backbone (RGI)	CCRC-M72
7A, 7B	Linseed mucilage RGI	CCRC-M40
7A, 7B	Linseed mucilage RGI	CCRC-M83
7A, 7B	Linseed mucilage RGI	CCRC-M82
7A	Physcomytrella pectin	CCRC-M98
7A	Physcomytrella pectin	CCRC-M94
7A	RG1a	CCRC-M5
7A	RG1a	CCRC-M2
7A, 7B	RG1b	CCRC-M23
7A	RG1b	CCRC-M17
7A	RG1b	CCRC-M19
7A	RG1b	CCRC-M18
7A	RG1b	CCRC-M56
7A	RG1b	CCRC-M16
7A	RGIc	JIM137
7A	RGIc	JIM101
7A	RGIc	CCRC-M61
7A, 7B	RGIc	CCRC-M30
7A, 7B	RGI/AG	CCRC-M60
7A, 7B	RGI/AG	CCRC-M41
7A, 7B	RGI/AG	CCRC-M80
7A, 7B	RGI/AG	CCRC-M79
7A, 7B	RGI/AG	CCRC-M44
7A, 7B	RGI/AG	CCRC-M33
7A, 7B	RGI/AG	CCRC-M32
7A, 7B	RGI/AG	CCRC-M13
7A, 7B	RGI/AG	CCRC-M42
7A, 7B	RGI/AG	CCRC-M24
7A, 7B	RGI/AG	CCRC-M12
7A, 7B	RGI/AG	CCRC-M7
7A, 7B	RGI/AG	CCRC-M77
7A, 7B	RGI/AG	CCRC-M25
7A, 7B	RGI/AG	CCRC-M9
7A, 7B	RGI/AG	CCRC-M128
7A, 7B	RGI/AG	CCRC-M126
7A, 7B	RGI/AG	CCRC-M125
7A, 7B	RGI/AG	CCRC-M123
7A, 7B	RGI/AG	CCRC-M122
7A, 7B	RGI/AG	CCRC-M121
7A, 7B	RGI/AG	CCRC-M112
7A, 7B	RGI/AG	CCRC-M21
7A, 7B	RGI/AG	JIM131
7A, 7B	RGI/AG	CCRC-M22
7A, 7B	RGI/AG	JIM132
7A, 7B	RGI/AG	JIM1
7A, 7B	RGI/AG	CCRC-M15
7A, 7B	RGI/AG	CCRC-M8
7A, 7B	RGI/AG	MH4.3E5
7A, 7B	RGI/AG	JIM16
7A	AG-1	JIM93
7A	AG-1	JIM94
7A	AG-1	JIM11
7A	AG-1	MAC204
7A, 7B	AG-1	JIM20
7A	AG-2	JIM14
7A, 7B	AG-2	MAC207
7A, 7B	AG-2	JIM19
7A, 7B	AG-2	JIM12
7A, 7B	AG-2	CCRC-M107
7A, 7B	AG-3	JIM4
7A	AG-3	CCRC-M31
7A	AG-3	JIM17
7A	AG-3	CCRC-M26
7A, 7B	AG-3	JIM15
7A, 7B	AG-3	JIM8
7A, 7B	AG-3	CCRC-M85
7A, 7B	AG-3	CCRC-M81
7A	AG-3	MAC266
7A, 7B	AG-3	PN16.4B4
7A, 7B	AG-4	PN16.1B3
7A, 7B	AG-4	CCRC-M124
7A, 7B	AG-4	JIM133
7A, 7B	AG-4	JIM13
7A, 7B	AG-4	CCRC-M92
7A, 7B	AG-4	CCRC-M91
7A, 7B	AG-4	CCRC-M78
7A	undefined	MAC265
7A	undefined	CCRC-M97
7C	Xylan-5	CCRC-M144
7C	Xylan-5	CCRC-M145
7C	Xylan-5	CCRC-M146
7C	Xylan-5	CCRC-M155
7C	Xylan-6	CCRC-M138
7C	Xylan-6	CCRC-M139
7C	Xylan-6	CCRC-M140
7C	Xylan-6	CCRC-M148
7C	Xylan-6	CCRC-M151
7C	Xylan-6	CCRC-M153
7C	Xylan-7	CCRC-M137
7C	Xylan-7	CCRC-M149
7C	Xylan-7	CCRC-M152
7C	Xylan-7	CCRC-M160
